# Supplementary material for: Effects of Aging Biodegradable Agricultural Films on Soil Physicochemical Properties and Heavy Metal Speciation
Source: Toxics. 2025 Mar 26;13(4):245. doi: 10.3390/toxics13040245 (PMC12030900; doi:10.3390/toxics13040245)
Supplement: Supplementary file 1 [file toxics-13-00245-s001.zip]

Archive with 1 entries (1 files):
- toxics-3509807-supplementary.pdf
